# Supplementary material for: Impact of Different Light Conditions on the Nitrogen, Protein, Colour, Total Phenolic Content and Amino Acid Profiles of Cultured Palmaria palmata
Source: Foods. 2023 Oct 27;12(21):3940. doi: 10.3390/foods12213940 (PMC10647453; doi:10.3390/foods12213940)
Supplement: Supplementary file 1 [file foods-12-03940-s001.zip]

Archive with 1 entries (1 files):
- foods-2685277-supplementary.docx
